# Supplementary material for: Analysis of Balance during Functional Walking in Stroke Survivors
Source: PLoS One. 2016 Nov 17;11(11):e0166789. doi: 10.1371/journal.pone.0166789 (PMC5113974; doi:10.1371/journal.pone.0166789)
Supplement: S1 File — A compressed folder containing three files. First file is a text file containing additional information on opening the data file. Second file is a MATLAB® data file which contains all study data: kinematic and kinetic reconstructions, and participant information. All data is within one structure, including data for all participants performing two times a TUG test and overall participant characteristics as in Table 1. Data are structured per patient and per TUG test and includes: fused inertial and ultrasound sensor data into shoe positions, forces measured per force sensor, processed kinematic and kinetic data: CoM and XCoM positions and variables as plotted in Figs 4 and 5. Third file is a PDF which explains the data structure of the data file. (ZIP) [file pone.0166789.s001.zip]

Archive with 3 entries (3 files):
- Readme.txt
- Data_vanMeulen.mat
- DATAreference.pdf
