# Supplementary material for: Analysis of Balance during Functional Walking in Stroke Survivors
Source: PLoS One. 2016 Nov 17;11(11):e0166789. doi: 10.1371/journal.pone.0166789 (PMC5113974; doi:10.1371/journal.pone.0166789)
Supplement: S1 File — A compressed folder containing three files. First file is a text file containing additional information on opening the data file. Second file is a MATLAB® data file which contains all study data: kinematic and kinetic reconstructions, and participant information. All data is within one structure, including data for all participants performing two times a TUG test and overall participant characteristics as in Table 1. Data are structured per patient and per TUG test and includes: fused inertial and ultrasound sensor data into shoe positions, forces measured per force sensor, processed kinematic and kinetic data: CoM and XCoM positions and variables as plotted in Figs 4 and 5. Third file is a PDF which explains the data structure of the data file. (ZIP) [file pone.0166789.s001.zip › Readme.txt]

S1_file.zip

This compressed folder contains three files: 

1) readme.txt - This text file

2) Data_vanMeulen.mat - MATLAB(R) data file which contains all study data: kinematic and kinetic reconstructions, and participant information. All data is within one structure, including data for all participants performing two times a TUG test and overall participant characteristics as in Table 1. Data are structured per patient and per TUG test and includes: fused inertial and ultrasound sensor data into shoe positions, forces measured per force sensor, processed kinematic and kinetic data: CoM and XCoM positions and variables as plotted in the article. 

note: The Data_vanMeulen.mat can be opened using MATLAB(R) or alternative software packages.A free alternative software package can be found here: https://ftp.gnu.org/gnu/octave/ 

3) DATAreference.PDF - PDF which explains the data structure of the first file.
